# Supplementary material for: Susceptibility Loci for Type 2 Diabetes in the Ethnically Endogamous Indian Sindhi Population: A Pooled Blood Genome-Wide Association Study
Source: Genes (Basel). 2022 Jul 22;13(8):1298. doi: 10.3390/genes13081298 (PMC9331904; doi:10.3390/genes13081298)
Supplement: Supplementary file 1 [file genes-13-01298-s001.zip]

Archive with 1 entries (1 files):
- genes-1820984-supplementary.pdf
